# Supplementary material for: Oxidized High-Density Lipoprotein Induces Endothelial Fibrosis Promoting Hyperpermeability, Hypotension, and Increased Mortality
Source: Antioxidants (Basel). 2022 Dec 15;11(12):2469. doi: 10.3390/antiox11122469 (PMC9774523; doi:10.3390/antiox11122469)
Supplement: Supplementary file 1 [file antioxidants-11-02469-s001.zip]

Archive with 1 entries (1 files):
- antioxidants-2048340-supplementary.pdf
